# Supplementary material for: Reversible Luminescent Switching Induced by Heat/Water Treatment in a Zero-Dimensional Hybrid Antimony(Ⅲ) Chloride
Source: Molecules. 2023 Feb 19;28(4):1978. doi: 10.3390/molecules28041978 (PMC9965921; doi:10.3390/molecules28041978)
Supplement: Supplementary file 1 [file molecules-28-01978-s001.zip]

Archive with 1 entries (1 files):
- molecules-2216089-supplementary.pdf
